# Supplementary material for: TRAP1 Is Expressed in Human Retinal Pigment Epithelial Cells and Is Required to Maintain their Energetic Status
Source: Antioxidants (Basel). 2023 Feb 4;12(2):381. doi: 10.3390/antiox12020381 (PMC9952053; doi:10.3390/antiox12020381)
Supplement: Supplementary file 1 [file antioxidants-12-00381-s001.zip]

Archive with 1 entries (1 files):
- antioxidants-2144681-supplementary.pdf
